# Supplementary material for: Workplace Sexual Harassment and the Risk of Chronic Disease in a Prospective Cohort Study
Source: Behav Sci (Basel). 2026 Feb 3;16(2):223. doi: 10.3390/bs16020223 (PMC12937653; doi:10.3390/bs16020223)
Supplement: Supplementary file 1 [file behavsci-16-00223-s001.zip]

Archive with 1 entries (1 files):
- behavsci-3987996-supplementary.pdf
